# Supplementary material for: Genotype-Phenotype Relationship in Hypertrophic Cardiomyopathy
Source: Genes (Basel). 2025 Sep 16;16(9):1090. doi: 10.3390/genes16091090 (PMC12470014; doi:10.3390/genes16091090)
Supplement: Supplementary file 1 [file genes-16-01090-s001.zip]

Archive with 3 entries (2 files):
- genes-3830911-supplementary/
- genes-3830911-supplementary/Supplemental material S1.pdf
- genes-3830911-supplementary/Supplemental material S2.pdf
